# Supplementary material for: Energy and Macronutrient Dietary Intakes of Serbian Adults 18–64 Years Old: EFSA EU Menu Food Consumption Survey in Serbia (2017–2022)
Source: Foods. 2025 Mar 31;14(7):1228. doi: 10.3390/foods14071228 (PMC11988697; doi:10.3390/foods14071228)
Supplement: Supplementary file 1 [file foods-14-01228-s001.zip]

Archive with 1 entries (1 files):
- foods-3480494-supplementary.pdf
